# Supplementary material for: Tracing the Phonetic Space of Prosodic Focus Marking
Source: Front Artif Intell. 2022 May 19;5:842546. doi: 10.3389/frai.2022.842546 (PMC9160369; doi:10.3389/frai.2022.842546)
Supplement: Supplementary file 1 [file Table_1.CSV]

Nohme
Nohse
Nahne
Nahle
Mohme
Mohwe
Mahne
Mahse
Bohme
Bohwe
Bahle
Bahwe
Lohne
Lohle
Lahse
Lahle
Wohme
Wohse
Wahne
Wahwe
